# Supplementary material for: Liposome-Based Encapsulation of Extract from Wild Thyme (Thymus serpyllum L.) Tea Processing Residues for Delivery of Polyphenols
Source: Foods. 2025 Jul 26;14(15):2626. doi: 10.3390/foods14152626 (PMC12346670; doi:10.3390/foods14152626)
Supplement: Supplementary file 1 [file foods-14-02626-s001.zip]

Archive with 1 entries (1 files):
- foods-3734992-supplementary.pdf
